# Supplementary material for: Gβγ-SNAP25 exocytotic brake removal enhances insulin action, promotes adipocyte browning, and protects against diet-induced obesity
Source: J Clin Invest. 2023 Oct 2;133(19):e160617. doi: 10.1172/JCI160617 (PMC10541194; doi:10.1172/JCI160617)
Supplement: Supporting data values [file jci-133-160617-s131.xlsx]

## Sheet: 1A - over time
	Age (weeks)	SNAP25+/+											SNAP25Δ3/Δ3											SNAP25+/Δ3
3 wks	3	12.15	11.94	15	11.52	14.2	12	15.54	9.45	10.6	11.24	12.3	9.83	11.94	12.22	13.21	14.05	12.5	13.6	9.23	11.56	12.03	10.6	9.56	13.15	11.25	11.1	10.6	12.56	12.32	10.21	9.82	10.78	11.89
4 wks	4	15.33	16.65	17.71	14.65	16.2	15.45	19.32	12.5	14.2	14.6	15.6	11.23	13.45	14.96	13.98	15.23	13.68	15.01	11.45	15.3	15.7	13.45	13.14	17.56	15.93	14.67	13.7	16.12	16.42	13.6	12.58	13.75	15.6
8 wks	8	19.7	20.8	21.3	17.56	19.9	22.6	24.8	16.8	18.9	18.6	20.6	15.4	17.6	17.6	17.9	19.2	16.8	20.1	15.6	21.1	19.8	17.9	18.15	21.61	20.32	18.4	17.68	21.01	21.98	18.56	16.45	17.32	20.41
12 wks	12	22.8	23.7	25.1	21.6	23.6	25.3	27.9	20.6	22.7	22.4	23.8	23.1	22.9	23.7	24.6	26.1	25.7	25.6	20.78	24.89	23.66	24.1	23.71	24.8	24.83	20.62	21.22	25.79	25.48	22.93	20.51	23.68	23.46
16 wks	16	25.6	26.9	27.1	24.8	25.9	27.68	30.1	24.3	25.9	26.3	27.5	26.5	25.2	30.5	27.5	30.4	26.2	25.5	23.8	26.6	26.3	27.2	26.48	27.7	29.3	22.4	24.6	28.26	30.33	26.3	23	27.35	26.78
20 wks	20	29.8	30.1	30.2	26.8	28	26.4	33.29	29.5	28.1	27.2	30.2	30.6	26.9	32.1	30.1	29.9	30.3	31.9	27.4	29.8	27.6	30.38	28.45	32.63	32.4	27.5	27.34	30.67	32.6	29.5	27.9	30.1	28.8
28 wks	28	31.95	33.6	32.7	29.2	30.1	28.4	35.4	33.1	33.7	32.3	33.5	33.6	26.9	35.9	33.2	30.3	32.7	33.2	29.8	31.5	31.5	29.3	33.45	31.54	35.1	30.9	31.45	34.11	35.4	31.6	29.45	32.3	27.67
32 wks	32	30.1	35.7	36.5	31.5	32.6	30.3	38.7	33.6	32.8	34.9	31.5	28.1	32.7	36.1	34.3	33.5	36.5	31.8	31.6	33.4	32.1	32.6	35.7	32.98	37.4	33.01	30.6	37.2	36.42	34.12	32.3	35.6	30.89
42 wks	42	32.4	39.1	38.5	32.21	32.8	33.4	40.2	35.3	34.2	36.2	34.6	29.7	31.3	34.1	35	35.6	39.9	32.6	30.9	35.5	30.4	34.3	37.7	35.4	39.5	34.3	32.6	35.2	34.52	33.67	34.5	37.3	32.8
60 wks	60	34.2	33.5	31.6	35.4	34.1	35.6	42.3	37.6	35.6	39.2	35.4	32.7	33.1	35.6	38	34.2	45.8	34.3	33.2	34.2	31.8	36.8	39.45	36.7	38.6	35.8	35.4	33.9	33.6	34.8	33.2	40	34.3

## Sheet: 1B - terminal body weight
Snap25+/+	Snap25Δ3/Δ3
25.18	26.12
32.28	25.42
29.96	20.25
24.27	29.68
24.41	28.32
26.11	29.04

## Sheet: 1B - eWAT
Snap25+/+	Snap25Δ3/Δ3
750.1	391.7
625.2	246
453.3	389.5
378.3	449.5
447.7	452.8
762.7	522.3

## Sheet: 1B - iWAT
Snap25+/+	Snap25Δ3/Δ3
283.3	228
405.4	163.6
301.1	246.1
184.8	238.5
316.8	283.2
508.9	271.8

## Sheet: 1B - iBAT
Snap25+/+	Snap25Δ3/Δ3
74.3	63.4
106.2	43.4
73.1	46
69.8	70.3
58.3	65
87.3	70.1

## Sheet: 1B - Liver
Snap25+/+	Snap25Δ3/Δ3
1141.3
1176.3	1168
1138.9	798.9
1128.4	1137
1131.4	1248.5
1175	1212.7

## Sheet: 1B - Heart
Snap25+/+	Snap25Δ3/Δ3
122.1
164.3	113.2
155.3	97.7
126.9	138.3
108.3	138.5
125	152.9

## Sheet: 1B - Kidney
Snap25+/+	Snap25Δ3/Δ3
316.2
380	294.2
412	213.2
308.6	391.3
267.2	345.6
336.3	338.1

## Sheet: 1B - Spleen
Snap25+/+	Snap25Δ3/Δ3
75.2
77.6	67.5
78.4	61.4
57.2	58.6
71.4	56.8
57.4	75.9

## Sheet: 2A - IP-GTT(glucose)
Time (minutes)	SNAP25+/+								SNAP25Δ3/Δ3
	MP-692-17	MP-694-17	MP-698-17	MP-696-17	MP-702-17	MP-706-17	MP-704-17	MP-700-17	MP-693-17	MP-695-17	MP-699-17	MP-697-17	MP-705-17	MP-701-17	MP-712-17	MP-707-17
0	134	147	147	133	148	118*	174*	150	169	150	161	147	163	159	157	143
5	410*	359	262	328	301	169*	217	280	355	347	292	255	312	262	472*	374
10	447	356	287	334	471	184*	330	350	312	547*	303	199	267	283	501	442
15	399	256	237	312	352	160*	431	341	303	486	242	197	426	309	455	302
20	435	333	243	312	404	165*	441	305	305	486	335	205*	558	327	425	341
30	410	342	243	286	429	168*	456	268	294	459	390	185*		321	358	324
45	336	346	216	202	363	140*	410	269	286	479	342	185	556*	337	315	268
60	332	322	197	270	426	150	422	254	267	485	327	187	518*	355	276	266
90	246	269	172	267	428*	148	404	196	255	404	265	190	461*	285	198	196
120	228	242	145	256	373*	147	343	180	255	280	245	208	320*	277	186	179
excluded*

[truncated: 121 more sheets: 2A - IP-GTT(glucoseAUC), 2B - IP-GTT(insulin), 2B - IP-GTT(insulinAUC), 2C - O-GTT(glucose), 2C - O-GTT(glucoseAUC), 2D - O-GTT(insulin), 2D - OGTT(insulinAUC), 3A, 3B, 3C, 3D, 4A - over time, 4A - terminal body weight, 4B - fat mass, 4B - lean mass, 4E - eWAT, 4E - iWAT, 4E - rpWAT, 4E - iBAT, 4E - Liver …]
